# Supplementary material for: Transcriptomic Profiling of Influenza A Virus-Infected Mouse Lung at Recovery Stage Using RNA Sequencing
Source: Viruses. 2023 Oct 31;15(11):2198. doi: 10.3390/v15112198 (PMC10675624; doi:10.3390/v15112198)
Supplement: Supplementary file 1 [file viruses-15-02198-s001.zip]

Archive with 1 entries (1 files):
- viruses-2574958-supplementary.pdf
